# Supplementary material for: Synthesis, In Silico Studies, and Evaluation of Syn and Anti Isomers of N-Substituted Indole-3-carbaldehyde Oxime Derivatives as Urease Inhibitors against Helicobacter pylori
Source: Molecules. 2021 Nov 3;26(21):6658. doi: 10.3390/molecules26216658 (PMC8588131; doi:10.3390/molecules26216658)
Supplement: Supplementary file 1 [file molecules-26-06658-s001.zip]

Archive with 1 entries (1 files):
- molecules-1420560-supplementary.pdf
